# Supplementary material for: In vivo impact of presynaptic calcium channel dysfunction on motor axons in episodic ataxia type 2
Source: Brain. 2016 Jan 27;139(2):380–91. doi: 10.1093/brain/awv380 (PMC4795516; doi:10.1093/brain/awv380)
Supplement: Supplementary Data [file awv380_supplementary_data.zip]

Archive with 3 entries (3 files):
- brain-2015-00673-File011.pdf
- brain-2015-00673-File002.docx
- brain-2015-00673-File010.pdf
